# Supplementary material for: Quality Evaluation and Antioxidant Activity of Cultivated Gentiana siphonantha: An Ethnic Medicine from the Tibetan Plateau
Source: Molecules. 2026 Jan 16;31(2):312. doi: 10.3390/molecules31020312 (PMC12844228; doi:10.3390/molecules31020312)
Supplement: Supplementary file 1 [file molecules-31-00312-s001.zip]

Archive with 1 entries (1 files):
- molecules-4069187-supplementary.pdf
